# Supplementary material for: NCAPG Dynamically Coordinates the Myogenesis of Fetal Bovine Tissue by Adjusting Chromatin Accessibility
Source: Int J Mol Sci. 2020 Feb 13;21(4):1248. doi: 10.3390/ijms21041248 (PMC7072915; doi:10.3390/ijms21041248)
Supplement: Supplementary file 1 [file ijms-21-01248-s001.zip]

Archive with 7 entries (7 files):
- Fig.S1.JPG
- Fig.S2.JPG
- Fig.S3.JPG
- Fig.S4.JPG
- Fig.S5.JPG
- Fig.S6.JPG
- Supplementary Tables.docx
